# Supplementary material for: Analysis of the quality of tunnel roof topography by automatic cutting control under the coupling of multiple factors
Source: PLoS One. 2024 Mar 21;19(3):e0299805. doi: 10.1371/journal.pone.0299805 (PMC10956871; doi:10.1371/journal.pone.0299805)
Supplement: S1 File — (ZIP) [file pone.0299805.s001.zip]

Archive with 15 entries (15 files):
- Supporting_Information_files/Fig10. Simulation results of residual between cutting rows in wide tunnels.docx
- Supporting_Information_files/Fig13. 3D Fractal Surface Morphologyú¿aú⌐.docx
- Supporting_Information_files/Fig13. 3D Fractal Surface Morphologyú¿bú⌐.docx
- Supporting_Information_files/Fig13. 3D Fractal Surface Morphologyú¿cú⌐.docx
- Supporting_Information_files/Fig13. 3D Fractal Surface Morphologyú¿dú⌐.docx
- Supporting_Information_files/Fig13. 3D Fractal Surface Morphologyú¿eú⌐.docx
- Supporting_Information_files/Fig13. 3D Fractal Surface Morphologyú¿fú⌐.docx
- Supporting_Information_files/Fig14. Schematic diagram of surface contour line..txt
- Supporting_Information_files/Fig15. Surface roughness characteristics when taking different values of D.txt
- Supporting_Information_files/Fig15. Surface roughness characteristics when taking different values of G.txt
- Supporting_Information_files/Fig17. Simulated Coal-rock Rough Surface 3D Surface.docx
- Supporting_Information_files/Fig20. Gray scale and histogram of roadway roof.docx
- Supporting_Information_files/Fig21. Real Coal-rock Rough Surface 3D Surface.docx
- Supporting_Information_files/Fig22. Comparison of Roof Point Cloud Data.docx
- Supporting_Information_files/Fig8. Simulation results of cutting inter row residues.docx
