# Supplementary material for: Analysis of the quality of tunnel roof topography by automatic cutting control under the coupling of multiple factors
Source: PLoS One. 2024 Mar 21;19(3):e0299805. doi: 10.1371/journal.pone.0299805 (PMC10956871; doi:10.1371/journal.pone.0299805)
Supplement: S1 File — (ZIP) [file pone.0299805.s001.zip › Supporting_Information_files/Fig14. Schematic diagram of surface contour line..txt]

2052.37446	7154.81683	3814.60119
2053.8037	7157.29237	3814.08686
2055.23965	7159.7795	3813.54934
2056.68241	7162.27844	3812.98819
2058.13212	7164.78941	3812.40299
2059.58891	7167.31264	3811.79327
2061.05291	7169.84836	3811.15855
2062.52427	7172.39683	3810.49835
2064.00314	7174.9583	3809.81214
2065.48967	7177.53305	3809.09939
2066.98402	7180.12134	3808.35954
2068.48636	7182.72348	3807.592
2069.99688	7185.33977	3806.79616
2071.51575	7187.97052	3805.97138
2073.04316	7190.61608	3805.117
2074.57933	7193.2768	3804.2323
2076.12445	7195.95303	3803.31657
2077.67876	7198.64518	3802.36902
2079.24249	7201.35363	3801.38885
2080.81588	7204.07882	3800.37521
2082.39919	7206.82119	3799.3272
2083.99269	7209.58121	3798.24389
2085.59666	7212.35939	3797.12428
2087.21142	7215.15623	3795.96733
2088.83728	7217.9723	3794.77193
2090.47458	7220.80818	3793.5369
2092.12367	7223.66449	3792.26102
2093.78493	7226.54189	3790.94296
2095.45878	7229.44107	3789.58134
2097.14563	7232.36278	3788.17465
2097.14563	7232.36278	3788.17465
2100.57955	7238.31051	3789.76022
2104.01348	7244.25824	3791.34579
2107.4474	7250.20597	3792.93135
2110.88133	7256.1537	3794.51692
2114.31525	7262.10144	3796.10249
2117.74917	7268.04917	3797.68806
2121.1831	7273.9969	3799.27362
2124.61702	7279.94463	3800.85919
2128.05095	7285.89236	3802.44476
2131.48487	7291.84009	3804.03033
2134.9188	7297.78782	3805.6159
2138.35272	7303.73556	3807.20146
2141.78664	7309.68329	3808.78703
2145.22057	7315.63102	3810.3726
2148.65449	7321.57875	3811.95817
2152.08842	7327.52648	3813.54374
2155.52234	7333.47421	3815.1293
2158.95627	7339.42194	3816.71487
2162.39019	7345.36968	3818.30044
2165.82412	7351.31741	3819.88601
2169.25804	7357.26514	3821.47157
2172.69196	7363.21287	3823.05714
2176.12589	7369.1606	3824.64271
2179.55981	7375.10833	3826.22828
2182.99374	7381.05607	3827.81385
2186.42766	7387.0038	3829.39941
2189.86159	7392.95153	3830.98498
2193.29551	7398.89926	3832.57055
2196.72943	7404.84699	3834.15612
1687.23162	7341.95311	3814.60119
1688.40659	7344.55896	3814.08686
1689.58706	7347.17702	3813.54934
1690.77314	7349.80751	3812.98819
1691.96493	7352.45067	3812.40299
1693.16254	7355.10673	3811.79327
1694.36607	7357.77594	3811.15855
1695.57566	7360.45857	3810.49835
1696.79142	7363.15489	3809.81214
1698.01348	7365.86517	3809.09939
1699.24196	7368.58972	3808.35954
1700.47702	7371.32884	3807.592
1701.7188	7374.08286	3806.79616
1702.96744	7376.85211	3805.97138
1704.22311	7379.63694	3805.117
1705.48597	7382.43772	3804.2323
1706.7562	7385.25485	3803.31657
1708.03398	7388.08871	3802.36902
1709.3195	7390.93974	3801.38885
1710.61296	7393.8084	3800.37521
1711.91458	7396.69513	3799.3272
1713.22458	7399.60045	3798.24389
1714.54319	7402.52488	3797.12428
1715.87066	7405.46896	3795.96733
1717.20726	7408.43327	3794.77193
1718.55326	7411.41844	3793.5369
1719.90896	7414.42511	3792.26102
1721.27466	7417.45399	3790.94296
1722.65071	7420.50579	3789.58134
1724.03745	7423.58131	3788.17465
1724.03745	7423.58131	3788.17465
1726.86044	7429.84215	3789.76022
1729.68342	7436.10298	3791.34579
1732.50641	7442.36382	3792.93135
1735.3294	7448.62466	3794.51692
1738.15238	7454.8855	3796.10249
1740.97537	7461.14634	3797.68806
1743.79836	7467.40717	3799.27362
1746.62134	7473.66801	3800.85919
1749.44433	7479.92885	3802.44476
1752.26732	7486.18969	3804.03033
1755.0903	7492.45053	3805.6159
1757.91329	7498.71136	3807.20146
1760.73628	7504.9722	3808.78703
1763.55926	7511.23304	3810.3726
1766.38225	7517.49388	3811.95817
1769.20524	7523.75472	3813.54374
1772.02822	7530.01555	3815.1293
1774.85121	7536.27639	3816.71487
1777.6742	7542.53723	3818.30044
1780.49718	7548.79807	3819.88601
1783.32017	7555.05891	3821.47157
1786.14316	7561.31974	3823.05714
1788.96614	7567.58058	3824.64271
1791.78913	7573.84142	3826.22828
1794.61212	7580.10226	3827.81385
1797.4351	7586.3631	3829.39941
1800.25809	7592.62393	3830.98498
1803.08108	7598.88477	3832.57055
1805.90406	7605.14561	3834.15612
1305.23053	7491.70103	3814.60119
1306.13947	7494.41116	3814.08686
1307.05268	7497.13399	3813.54934
1307.97022	7499.86975	3812.98819
1308.89218	7502.61869	3812.40299
1309.81864	7505.38104	3811.79327
1310.74969	7508.15707	3811.15855
1311.68542	7510.94705	3810.49835
1312.62592	7513.75127	3809.81214
1313.57129	7516.57002	3809.09939
1314.52164	7519.4036	3808.35954
1315.47708	7522.25234	3807.592
1316.43771	7525.11657	3806.79616
1317.40365	7527.99664	3805.97138
1318.37502	7530.89291	3805.117
1319.35196	7533.80578	3804.2323
1320.3346	7536.73564	3803.31657
1321.32308	7539.68291	3802.36902
1322.31755	7542.64804	3801.38885
1323.31817	7545.63149	3800.37521
1324.32509	7548.63375	3799.3272
1325.3385	7551.65534	3798.24389
1326.35856	7554.6968	3797.12428
1327.38549	7557.75869	3795.96733
1328.41947	7560.84164	3794.77193
1329.46073	7563.94627	3793.5369
1330.50948	7567.07326	3792.26102
1331.56599	7570.22335	3790.94296
1332.63049	7573.39728	3789.58134
1333.70326	7576.59588	3788.17465
1333.70326	7576.59588	3788.17465
1335.8871	7583.10726	3789.76022
1338.07094	7589.61865	3791.34579
1340.25478	7596.13004	3792.93135
1342.43863	7602.64143	3794.51692
1344.62247	7609.15282	3796.10249
1346.80631	7615.66421	3797.68806
1348.99016	7622.17559	3799.27362
1351.174	7628.68698	3800.85919
1353.35784	7635.19837	3802.44476
1355.54168	7641.70976	3804.03033
1357.72553	7648.22115	3805.6159
1359.90937	7654.73254	3807.20146
1362.09321	7661.24392	3808.78703
1364.27705	7667.75531	3810.3726
1366.4609	7674.2667	3811.95817
1368.64474	7680.77809	3813.54374
1370.82858	7687.28948	3815.1293
1373.01242	7693.80087	3816.71487
1375.19627	7700.31225	3818.30044
1377.38011	7706.82364	3819.88601
1379.56395	7713.33503	3821.47157
1381.7478	7719.84642	3823.05714
1383.93164	7726.35781	3824.64271
1386.11548	7732.8692	3826.22828
1388.29932	7739.38058	3827.81385
1390.48317	7745.89197	3829.39941
1392.66701	7752.40336	3830.98498
1394.85085	7758.91475	3832.57055
1397.03469	7765.42614	3834.15612
910.188	7602.56436	3814.60119
910.82185	7605.35169	3814.08686
911.45866	7608.15209	3813.54934
912.0985	7610.96579	3812.98819
912.74141	7613.79303	3812.40299
913.38747	7616.63407	3811.79327
914.03673	7619.48918	3811.15855
914.68925	7622.35865	3810.49835
915.3451	7625.24275	3809.81214
916.00434	7628.14179	3809.09939
916.66706	7631.0561	3808.35954
917.33332	7633.98599	3807.592
918.0032	7636.93181	3806.79616
918.67679	7639.89392	3805.97138
919.35417	7642.87271	3805.117
920.03543	7645.86855	3804.2323
920.72066	7648.88187	3803.31657
921.40997	7651.91311	3802.36902
922.10345	7654.9627	3801.38885
922.80122	7658.03114	3800.37521
923.50338	7661.11893	3799.3272
924.21007	7664.22659	3798.24389
924.9214	7667.35469	3797.12428
925.63752	7670.50381	3795.96733
926.35855	7673.67458	3794.77193
927.08466	7676.86765	3793.5369
927.816	7680.08373	3792.26102
928.55274	7683.32355	3790.94296
929.29506	7686.5879	3789.58134
930.04314	7689.87761	3788.17465
930.04314	7689.87761	3788.17465
931.56602	7696.57449	3789.76022
933.0889	7703.27137	3791.34579
934.61178	7709.96825	3792.93135
936.13466	7716.66513	3794.51692
937.65753	7723.36201	3796.10249
939.18041	7730.05889	3797.68806
940.70329	7736.75577	3799.27362
942.22617	7743.45264	3800.85919
943.74905	7750.14952	3802.44476
945.27193	7756.8464	3804.03033
946.7948	7763.54328	3805.6159
948.31768	7770.24016	3807.20146
949.84056	7776.93704	3808.78703
951.36344	7783.63392	3810.3726
952.88632	7790.3308	3811.95817
954.4092	7797.02768	3813.54374
955.93208	7803.72456	3815.1293
957.45495	7810.42143	3816.71487
958.97783	7817.11831	3818.30044
960.50071	7823.81519	3819.88601
962.02359	7830.51207	3821.47157
963.54647	7837.20895	3823.05714
965.06935	7843.90583	3824.64271
966.59222	7850.60271	3826.22828
968.1151	7857.29959	3827.81385
969.63798	7863.99647	3829.39941
971.16086	7870.69334	3830.98498
972.68374	7877.39022	3832.57055
974.20662	7884.0871	3834.15612
506.05118	7673.43539	3814.60119
506.40359	7676.27208	3814.08686
506.75764	7679.12206	3813.54934
507.11339	7681.98557	3812.98819
507.47084	7684.86287	3812.40299
507.83004	7687.75422	3811.79327
508.19101	7690.65989	3811.15855
508.5538	7693.58016	3810.49835
508.91845	7696.51533	3809.81214
509.28498	7699.46571	3809.09939
509.65344	7702.43161	3808.35954
510.02387	7705.41338	3807.592
510.39631	7708.41136	3806.79616
510.77082	7711.42592	3805.97138
511.14743	7714.45745	3805.117
511.5262	7717.50634	3804.2323
511.90718	7720.57302	3803.31657
512.29043	7723.65792	3802.36902
512.67599	7726.76152	3801.38885
513.06394	7729.88429	3800.37521
513.45433	7733.02675	3799.3272
513.84724	7736.18944	3798.24389
514.24273	7739.37292	3797.12428
514.64088	7742.5778	3795.96733
515.04177	7745.80471	3794.77193
515.44547	7749.05433	3793.5369
515.85209	7752.32735	3792.26102
516.2617	7755.62453	3790.94296
516.67442	7758.94668	3789.58134
517.09034	7762.29465	3788.17465
517.09034	7762.29465	3788.17465
517.93704	7769.1101	3789.76022
518.78374	7775.92556	3791.34579
519.63044	7782.74102	3792.93135
520.47714	7789.55647	3794.51692
521.32384	7796.37193	3796.10249
522.17053	7803.18738	3797.68806
523.01723	7810.00284	3799.27362
523.86393	7816.8183	3800.85919
524.71063	7823.63375	3802.44476
525.55733	7830.44921	3804.03033
526.40402	7837.26467	3805.6159
527.25072	7844.08012	3807.20146
528.09742	7850.89558	3808.78703
528.94412	7857.71104	3810.3726
529.79082	7864.52649	3811.95817
530.63751	7871.34195	3813.54374
531.48421	7878.15741	3815.1293
532.33091	7884.97286	3816.71487
533.17761	7891.78832	3818.30044
534.02431	7898.60378	3819.88601
534.871	7905.41923	3821.47157
535.7177	7912.23469	3823.05714
536.5644	7919.05015	3824.64271
537.4111	7925.8656	3826.22828
538.2578	7932.68106	3827.81385
539.10449	7939.49652	3829.39941
539.95119	7946.31197	3830.98498
540.79789	7953.12743	3832.57055
541.64459	7959.94289	3834.15612
96.85806	7703.60599	3814.60119
96.92551	7706.4637	3814.08686
96.99328	7709.33479	3813.54934
97.06136	7712.21951	3812.98819
97.12978	7715.11812	3812.40299
97.19853	7718.03088	3811.79327
97.26762	7720.95807	3811.15855
97.33706	7723.89997	3810.49835
97.40685	7726.85688	3809.81214
97.47701	7729.82911	3809.09939
97.54753	7732.81698	3808.35954
97.61843	7735.82084	3807.592
97.68972	7738.84102	3806.79616
97.7614	7741.87792	3805.97138
97.83348	7744.9319	3805.117
97.90598	7748.00337	3804.2323
97.9789	7751.09276	3803.31657
98.05225	7754.20051	3802.36902
98.12605	7757.3271	3801.38885
98.2003	7760.473	3800.37521
98.27502	7763.63873	3799.3272
98.35022	7766.82484	3798.24389
98.42592	7770.03191	3797.12428
98.50212	7773.26053	3795.96733
98.57885	7776.51134	3794.77193
98.65612	7779.78502	3793.5369
98.73395	7783.08228	3792.26102
98.81235	7786.40389	3790.94296
98.89134	7789.75064	3789.58134
98.97095	7793.12341	3788.17465
98.97095	7793.12341	3788.17465
99.13301	7799.98934	3789.76022
99.29507	7806.85528	3791.34579
99.45712	7813.72121	3792.93135
99.61918	7820.58715	3794.51692
99.78124	7827.45309	3796.10249
99.9433	7834.31902	3797.68806
100.10536	7841.18496	3799.27362
100.26741	7848.0509	3800.85919
100.42947	7854.91683	3802.44476
100.59153	7861.78277	3804.03033
100.75359	7868.64871	3805.6159
100.91564	7875.51464	3807.20146
101.0777	7882.38058	3808.78703
101.23976	7889.24652	3810.3726
101.40182	7896.11245	3811.95817
101.56388	7902.97839	3813.54374
101.72593	7909.84432	3815.1293
101.88799	7916.71026	3816.71487
102.05005	7923.5762	3818.30044
102.21211	7930.44213	3819.88601
102.37416	7937.30807	3821.47157
102.53622	7944.17401	3823.05714
102.69828	7951.03994	3824.64271
102.86034	7957.90588	3826.22828
103.0224	7964.77182	3827.81385
103.18445	7971.63775	3829.39941
103.34651	7978.50369	3830.98498
103.50857	7985.36963	3832.57055
103.67063	7992.23556	3834.15612
-313.30284	7692.77473	3814.60119
-313.52102	7695.62489	3814.08686
-313.74022	7698.4884	3813.54934
-313.96046	7701.36551	3812.98819
-314.18177	7704.25647	3812.40299
-314.40415	7707.16154	3811.79327
-314.62764	7710.08101	3811.15855
-314.85224	7713.01514	3810.49835
-315.078	7715.96425	3809.81214
-315.30492	7718.92863	3809.09939
-315.53304	7721.90862	3808.35954
-315.76238	7724.90454	3807.592
-315.99297	7727.91676	3806.79616
-316.22483	7730.94563	3805.97138
-316.45799	7733.99155	3805.117
-316.69249	7737.05492	3804.2323
-316.92836	7740.13616	3803.31657
-317.16564	7743.23571	3802.36902
-317.40434	7746.35403	3801.38885
-317.64453	7749.49163	3800.37521
-317.88623	7752.64901	3799.3272
-318.12948	7755.82672	3798.24389
-318.37433	7759.02531	3797.12428
-318.62083	7762.24541	3795.96733
-318.86903	7765.48764	3794.77193
-319.11897	7768.75268	3793.5369
-319.37071	7772.04124	3792.26102
-319.6243	7775.35408	3790.94296
-319.87982	7778.692	3789.58134
-320.13733	7782.05586	3788.17465
-320.13733	7782.05586	3788.17465
-320.66153	7788.90368	3789.76022
-321.18573	7795.75149	3791.34579
-321.70993	7802.5993	3792.93135
-322.23413	7809.44712	3794.51692
-322.75834	7816.29493	3796.10249
-323.28254	7823.14275	3797.68806
-323.80674	7829.99056	3799.27362
-324.33094	7836.83838	3800.85919
-324.85514	7843.68619	3802.44476
-325.37934	7850.534	3804.03033
-325.90355	7857.38182	3805.6159
-326.42775	7864.22963	3807.20146
-326.95195	7871.07745	3808.78703
-327.47615	7877.92526	3810.3726
-328.00035	7884.77307	3811.95817
-328.52455	7891.62089	3813.54374
-329.04876	7898.4687	3815.1293
-329.57296	7905.31652	3816.71487
-330.09716	7912.16433	3818.30044
-330.62136	7919.01214	3819.88601
-331.14556	7925.85996	3821.47157
-331.66977	7932.70777	3823.05714
-332.19397	7939.55559	3824.64271
-332.71817	7946.4034	3826.22828
-333.24237	7953.25122	3827.81385
-333.76657	7960.09903	3829.39941
-334.29077	7966.94684	3830.98498
-334.81498	7973.79466	3832.57055
-335.33918	7980.64247	3834.15612
-720.33331	7641.04981	3814.60119
-720.83494	7643.86395	3814.08686
-721.33892	7646.69127	3813.54934
-721.8453	7649.53202	3812.98819
-722.35411	7652.38644	3812.40299
-722.86541	7655.2548	3811.79327
-723.37924	7658.13737	3811.15855
-723.89565	7661.03442	3810.49835
-724.41469	7663.94626	3809.81214
-724.93643	7666.87318	3809.09939
-725.46091	7669.8155	3808.35954
-725.9882	7672.77356	3807.592
-726.51835	7675.74771	3806.79616
-727.05144	7678.73831	3805.97138
-727.58752	7681.74573	3805.117
-728.12668	7684.77038	3804.2323
-728.66898	7687.81268	3803.31657
-729.2145	7690.87306	3802.36902
-729.76333	7693.95198	3801.38885
-730.31556	7697.04992	3800.37521
-730.87126	7700.1674	3799.3272
-731.43054	7703.30494	3798.24389
-731.99349	7706.46311	3797.12428
-732.56024	7709.64251	3795.96733
-733.13087	7712.84377	3794.77193
-733.70552	7716.06754	3793.5369
-734.28431	7719.31454	3792.26102
-734.86738	7722.58552	3790.94296
-735.45486	7725.88125	3789.58134
-736.0469	7729.2026	3788.17465
-736.0469	7729.2026	3788.17465
-737.25212	7735.96387	3789.76022
-738.45735	7742.72514	3791.34579
-739.66257	7749.48641	3792.93135
-740.86779	7756.24768	3794.51692
-742.07302	7763.00895	3796.10249
-743.27824	7769.77022	3797.68806
-744.48346	7776.53149	3799.27362
-745.68869	7783.29276	3800.85919
-746.89391	7790.05404	3802.44476
-748.09914	7796.81531	3804.03033
-749.30436	7803.57658	3805.6159
-750.50958	7810.33785	3807.20146
-751.71481	7817.09912	3808.78703
-752.92003	7823.86039	3810.3726
-754.12525	7830.62166	3811.95817
-755.33048	7837.38293	3813.54374
-756.5357	7844.1442	3815.1293
-757.74092	7850.90547	3816.71487
-758.94615	7857.66674	3818.30044
-760.15137	7864.42801	3819.88601
-761.35659	7871.18928	3821.47157
-762.56182	7877.95056	3823.05714
-763.76704	7884.71183	3824.64271
-764.97227	7891.4731	3826.22828
-766.17749	7898.23437	3827.81385
-767.38271	7904.99564	3829.39941
-768.58794	7911.75691	3830.98498
-769.79316	7918.51818	3832.57055
-770.99838	7925.27945	3834.15612
-1120.16645	7548.94806	3814.60119
-1120.94652	7551.69806	3814.08686
-1121.73025	7554.46094	3813.54934
-1122.5177	7557.23694	3812.98819
-1123.30893	7560.02631	3812.40299
-1124.10404	7562.8293	3811.79327
-1124.90307	7565.64617	3811.15855
-1125.70613	7568.47719	3810.49835
-1126.51328	7571.32266	3809.81214
-1127.32461	7574.18287	3809.09939
-1128.14021	7577.05813	3808.35954
-1128.96018	7579.94878	3807.592
-1129.7846	7582.85514	3806.79616
-1130.61359	7585.77757	3805.97138
-1131.44724	7588.71645	3805.117
-1132.28566	7591.67217	3804.2323
-1133.12898	7594.64513	3803.31657
-1133.9773	7597.63575	3802.36902
-1134.83077	7600.6445	3801.38885
-1135.68951	7603.67184	3800.37521
-1136.55367	7606.71826	3799.3272
-1137.42338	7609.7843	3798.24389
-1138.29882	7612.87049	3797.12428
-1139.18014	7615.97743	3795.96733
-1140.06752	7619.10572	3794.77193
-1140.96114	7622.25602	3793.5369
-1141.8612	7625.42902	3792.26102
-1142.7679	7628.62544	3790.94296
-1143.68147	7631.84606	3789.58134
-1144.60213	7635.09171	3788.17465
-1144.60213	7635.09171	3788.17465
-1146.47634	7641.69888	3789.76022
-1148.35054	7648.30605	3791.34579
-1150.22474	7654.91322	3792.93135
-1152.09895	7661.52039	3794.51692
-1153.97315	7668.12756	3796.10249
-1155.84735	7674.73473	3797.68806
-1157.72156	7681.34191	3799.27362
-1159.59576	7687.94908	3800.85919
-1161.46996	7694.55625	3802.44476
-1163.34417	7701.16342	3804.03033
-1165.21837	7707.77059	3805.6159
-1167.09257	7714.37776	3807.20146
-1168.96678	7720.98493	3808.78703
-1170.84098	7727.5921	3810.3726
-1172.71518	7734.19927	3811.95817
-1174.58939	7740.80644	3813.54374
-1176.46359	7747.41361	3815.1293
-1178.33779	7754.02079	3816.71487
-1180.212	7760.62796	3818.30044
-1182.0862	7767.23513	3819.88601
-1183.9604	7773.8423	3821.47157
-1185.83461	7780.44947	3823.05714
-1187.70881	7787.05664	3824.64271
-1189.58301	7793.66381	3826.22828
-1191.45722	7800.27098	3827.81385
-1193.33142	7806.87815	3829.39941
-1195.20562	7813.48532	3830.98498
-1197.07983	7820.0925	3832.57055
-1198.95403	7826.69967	3834.15612
-1508.80726	7417.38972	3814.60119
-1509.85798	7420.0481	3814.08686
-1510.91362	7422.71894	3813.54934
-1511.97427	7425.40246	3812.98819
-1513.04003	7428.09891	3812.40299
-1514.11099	7430.80851	3811.79327
-1515.18725	7433.53154	3811.15855
-1516.26892	7436.26825	3810.49835
-1517.35611	7439.01892	3809.81214
-1518.44894	7441.78384	3809.09939
-1519.54751	7444.56332	3808.35954
-1520.65197	7447.35766	3807.592
-1521.76242	7450.1672	3806.79616
-1522.87902	7452.99227	3805.97138
-1524.00191	7455.83324	3805.117
-1525.13122	7458.69049	3804.2323
-1526.26712	7461.5644	3803.31657
-1527.40978	7464.4554	3802.36902
-1528.55935	7467.36391	3801.38885
-1529.71603	7470.29039	3800.37521
-1530.88001	7473.23532	3799.3272
-1532.05147	7476.19921	3798.24389
-1533.23064	7479.18259	3797.12428
-1534.41773	7482.18602	3795.96733
-1535.61298	7485.2101	3794.77193
-1536.81665	7488.25545	3793.5369
-1538.02898	7491.32274	3792.26102
-1539.25026	7494.41267	3790.94296
-1540.48079	7497.526	3789.58134
-1541.72088	7500.66352	3788.17465
-1541.72088	7500.66352	3788.17465
-1544.24534	7507.05057	3789.76022
-1546.7698	7513.43762	3791.34579
-1549.29425	7519.82468	3792.93135
-1551.81871	7526.21173	3794.51692
-1554.34317	7532.59879	3796.10249
-1556.86762	7538.98584	3797.68806
-1559.39208	7545.3729	3799.27362
-1561.91653	7551.75995	3800.85919
-1564.44099	7558.14701	3802.44476
-1566.96545	7564.53406	3804.03033
-1569.4899	7570.92112	3805.6159
-1572.01436	7577.30817	3807.20146
-1574.53882	7583.69522	3808.78703
-1577.06327	7590.08228	3810.3726
-1579.58773	7596.46933	3811.95817
-1582.11219	7602.85639	3813.54374
-1584.63664	7609.24344	3815.1293
-1587.1611	7615.6305	3816.71487
-1589.68556	7622.01755	3818.30044
-1592.21001	7628.40461	3819.88601
-1594.73447	7634.79166	3821.47157
-1597.25893	7641.17871	3823.05714
-1599.78338	7647.56577	3824.64271
-1602.30784	7653.95282	3826.22828
-1604.8323	7660.33988	3827.81385
-1607.35675	7666.72693	3829.39941
-1609.88121	7673.11399	3830.98498
-1612.40566	7679.50104	3832.57055
-1614.93012	7685.8881	3834.15612
-1882.37257	7247.68929	3814.60119
-1883.68343	7250.22949	3814.08686
-1885.00044	7252.7816	3813.54934
-1886.32369	7255.34583	3812.98819
-1887.65332	7257.9224	3812.40299
-1888.98944	7260.51155	3811.79327
-1890.33218	7263.11353	3811.15855
-1891.68166	7265.72858	3810.49835
-1893.03803	7268.35697	3809.81214
-1894.40143	7270.99898	3809.09939
-1895.772	7273.65489	3808.35954
-1897.1499	7276.32501	3807.592
-1898.5353	7279.00965	3806.79616
-1899.92835	7281.70914	3805.97138
-1901.32925	7284.42382	3805.117
-1902.73817	7287.15405	3804.2323
-1904.15531	7289.9002	3803.31657
-1905.58088	7292.66268	3802.36902
-1907.01508	7295.4419	3801.38885
-1908.45814	7298.23828	3800.37521
-1909.9103	7301.0523	3799.3272
-1911.37181	7303.88443	3798.24389
-1912.84292	7306.73518	3797.12428
-1914.32393	7309.6051	3795.96733
-1915.81511	7312.49474	3794.77193
-1917.31679	7315.40471	3793.5369
-1918.82928	7318.33564	3792.26102
-1920.35294	7321.28821	3790.94296
-1921.88814	7324.26314	3789.58134
-1923.43527	7327.26118	3788.17465
-1923.43527	7327.26118	3788.17465
-1926.58475	7333.3643	3789.76022
-1929.73424	7339.46742	3791.34579
-1932.88372	7345.57054	3792.93135
-1936.03321	7351.67366	3794.51692
-1939.1827	7357.77679	3796.10249
-1942.33218	7363.87991	3797.68806
-1945.48167	7369.98303	3799.27362
-1948.63116	7376.08615	3800.85919
-1951.78064	7382.18927	3802.44476
-1954.93013	7388.29239	3804.03033
-1958.07961	7394.39551	3805.6159
-1961.2291	7400.49863	3807.20146
-1964.37859	7406.60175	3808.78703
-1967.52807	7412.70487	3810.3726
-1970.67756	7418.80799	3811.95817
-1973.82705	7424.91111	3813.54374
-1976.97653	7431.01423	3815.1293
-1980.12602	7437.11736	3816.71487
-1983.2755	7443.22048	3818.30044
-1986.42499	7449.3236	3819.88601
-1989.57448	7455.42672	3821.47157
-1992.72396	7461.52984	3823.05714
-1995.87345	7467.63296	3824.64271
-1999.02293	7473.73608	3826.22828
-2002.17242	7479.8392	3827.81385
-2005.32191	7485.94232	3829.39941
-2008.47139	7492.04544	3830.98498
-2011.62088	7498.14856	3832.57055
-2014.77037	7504.25168	3834.15612
-1882.37257	7247.68929	3814.60119
-1883.68343	7250.22949	3814.08686
-1885.00044	7252.7816	3813.54934
-1886.32369	7255.34583	3812.98819
-1887.65332	7257.9224	3812.40299
-1888.98944	7260.51155	3811.79327
-1890.33218	7263.11353	3811.15855
-1891.68166	7265.72858	3810.49835
-1893.03803	7268.35697	3809.81214
-1894.40143	7270.99898	3809.09939
-1895.772	7273.65489	3808.35954
-1897.1499	7276.32501	3807.592
-1898.5353	7279.00965	3806.79616
-1899.92835	7281.70914	3805.97138
-1901.32925	7284.42382	3805.117
-1902.73817	7287.15405	3804.2323
-1904.15531	7289.9002	3803.31657
-1905.58088	7292.66268	3802.36902
-1907.01508	7295.4419	3801.38885
-1908.45814	7298.23828	3800.37521
-1909.9103	7301.0523	3799.3272
-1911.37181	7303.88443	3798.24389
-1912.84292	7306.73518	3797.12428
-1914.32393	7309.6051	3795.96733
-1915.81511	7312.49474	3794.77193
-1917.31679	7315.40471	3793.5369
-1918.82928	7318.33564	3792.26102
-1920.35294	7321.28821	3790.94296
-1921.88814	7324.26314	3789.58134
-1923.43527	7327.26118	3788.17465
-1923.43527	7327.26118	3788.17465
-1926.58475	7333.3643	3789.76022
-1929.73424	7339.46742	3791.34579
-1932.88372	7345.57054	3792.93135
-1936.03321	7351.67366	3794.51692
-1939.1827	7357.77679	3796.10249
-1942.33218	7363.87991	3797.68806
-1945.48167	7369.98303	3799.27362
-1948.63116	7376.08615	3800.85919
-1951.78064	7382.18927	3802.44476
-1954.93013	7388.29239	3804.03033
-1958.07961	7394.39551	3805.6159
-1961.2291	7400.49863	3807.20146
-1964.37859	7406.60175	3808.78703
-1967.52807	7412.70487	3810.3726
-1970.67756	7418.80799	3811.95817
-1973.82705	7424.91111	3813.54374
-1976.97653	7431.01423	3815.1293
-1980.12602	7437.11736	3816.71487
-1983.2755	7443.22048	3818.30044
-1986.42499	7449.3236	3819.88601
-1989.57448	7455.42672	3821.47157
-1992.72396	7461.52984	3823.05714
-1995.87345	7467.63296	3824.64271
-1999.02293	7473.73608	3826.22828
-2002.17242	7479.8392	3827.81385
-2005.32191	7485.94232	3829.39941
-2008.47139	7492.04544	3830.98498
-2011.62088	7498.14856	3832.57055
-2014.77037	7504.25168	3834.15612
