# Supplementary material for: Analysis of the quality of tunnel roof topography by automatic cutting control under the coupling of multiple factors
Source: PLoS One. 2024 Mar 21;19(3):e0299805. doi: 10.1371/journal.pone.0299805 (PMC10956871; doi:10.1371/journal.pone.0299805)
Supplement: S1 File — (ZIP) [file pone.0299805.s001.zip › Supporting_Information_files/Fig15. Surface roughness characteristics when taking different values of D.txt]

2.2	0.05539
2.21	0.04855
2.22	0.04255
2.23	0.0373
2.24	0.0327
2.25	0.02867
2.26	0.02514
2.27	0.02205
2.28	0.01933
2.29	0.01696
2.3	0.01487
2.31	0.01305
2.32	0.01145
2.33	0.01005
2.34	0.00881
2.35	0.00774
2.36	0.00679
2.37	0.00596
2.38	0.00523
2.39	0.0046
2.4	0.00404
2.41	0.00354
2.42	0.00311
2.43	0.00274
2.44	0.0024
2.45	0.00211
2.46	0.00186
2.47	0.00163
2.48	0.00144
2.49	0.00126
2.5	0.00111
