# Supplementary material for: Analysis of the quality of tunnel roof topography by automatic cutting control under the coupling of multiple factors
Source: PLoS One. 2024 Mar 21;19(3):e0299805. doi: 10.1371/journal.pone.0299805 (PMC10956871; doi:10.1371/journal.pone.0299805)
Supplement: S1 File — (ZIP) [file pone.0299805.s001.zip › Supporting_Information_files/Fig15. Surface roughness characteristics when taking different values of G.txt]

1E-6	0.05539
1.2E-6	0.05745
1.4E-6	0.05925
1.6E-6	0.06085
1.8E-6	0.0623
2E-6	0.06363
2.2E-6	0.06485
2.4E-6	0.06599
2.6E-6	0.06706
2.8E-6	0.06806
3E-6	0.069
3.2E-6	0.0699
3.4E-6	0.07075
3.6E-6	0.07157
3.8E-6	0.07234
4E-6	0.07309
4.2E-6	0.07381
4.4E-6	0.0745
4.6E-6	0.07516
4.8E-6	0.0758
5E-6	0.07643
5.2E-6	0.07703
5.4E-6	0.07761
5.6E-6	0.07818
5.8E-6	0.07873
6E-6	0.07926
6.2E-6	0.07979
6.4E-6	0.08029
6.6E-6	0.08079
6.8E-6	0.08127
7E-6	0.08175
7.2E-6	0.08221
7.4E-6	0.08266
7.6E-6	0.0831
7.8E-6	0.08353
8E-6	0.08396
8.2E-6	0.08437
8.4E-6	0.08478
8.6E-6	0.08518
8.8E-6	0.08557
9E-6	0.08596
9.2E-6	0.08634
9.4E-6	0.08671
9.6E-6	0.08708
9.8E-6	0.08744
1E-5	0.08779
